# Supplementary material for: Investigation of the structural competing and atomic ordering in Heusler compounds Fe2NiSi and Ni2FeSi under strain condition
Source: R Soc Open Sci. 2019 Sep 11;6(9):191007. doi: 10.1098/rsos.191007 (PMC6774975; doi:10.1098/rsos.191007)
Supplement: Data from: Investigation of the structural competing and atomic ordering in Heusler compounds Fe2NiSi and Ni2FeSi under strain condition [file rsos191007supp1.zip]

Archive with 14 entries (14 files):
- FeFeNiSi(Cube).cif
- FeFeNiSi(Tetragonal).cif
- FeNiFeSi(Cube).cif
- FeNiFeSi(Tetragonal).cif
- Fig1.opju
- Fig10.opju
- Fig11.opju
- Fig2.opju
- Fig3.opju
- Fig5.opju
- Fig6.opju
- Fig7.opju
- Fig8.opju
- Fig9.opju
