# Supplementary material for: Investigation of the structural competing and atomic ordering in Heusler compounds Fe2NiSi and Ni2FeSi under strain condition
Source: R Soc Open Sci. 2019 Sep 11;6(9):191007. doi: 10.1098/rsos.191007 (PMC6774975; doi:10.1098/rsos.191007)
Supplement: Data from: Investigation of the structural competing and atomic ordering in Heusler compounds Fe2NiSi and Ni2FeSi under strain condition [file rsos191007supp1.zip › FeFeNiSi(Tetragonal).cif]

data_FeFeNiSi(4.85)
_audit_creation_method         'generated by CrystalMaker X for Windows'
_cell_length_a                   4.850000
_cell_length_b                   4.850000
_cell_length_c                   7.000000
_cell_angle_alpha               90.000000
_cell_angle_beta                90.000000
_cell_angle_gamma               90.000000

_symmetry_space_group_name_H-M     'P 1'

loop_
_symmetry_equiv_pos_as_xyz
'+x,+y,+z'

loop_
_atom_site_label
_atom_site_type_symbol
_atom_site_occupancy
_atom_site_fract_x
_atom_site_fract_y
_atom_site_fract_z
 Fe1  Fe 1.0  0.0  0.0  0.0
 Fe1  Fe 1.0  0.0  0.5  0.5
 Fe1  Fe 1.0  0.5  0.0  0.5
 Fe1  Fe 1.0  0.5  0.5  0.0
 Fe2  Fe 1.0  0.25  0.25  0.25
 Fe2  Fe 1.0  0.75  0.75  0.25
 Fe2  Fe 1.0  0.75  0.25  0.75
 Fe2  Fe 1.0  0.25  0.75  0.75
 Ni  Ni 1.0  0.5  0.5  0.5
 Ni  Ni 1.0  0.5  0.0  0.0
 Ni  Ni 1.0  0.0  0.5  0.0
 Ni  Ni 1.0  0.0  0.0  0.5
 Si  Si 1.0  0.75  0.75  0.75
 Si  Si 1.0  0.25  0.25  0.75
 Si  Si 1.0  0.25  0.75  0.25
 Si  Si 1.0  0.75  0.25  0.25
